# Supplementary material for: Functionalization of Two-Component Gelatinous Peptide/Reactive Oligomer Hydrogels with Small Molecular Amines for Enhanced Cellular Interaction
Source: Int J Mol Sci. 2025 May 31;26(11):5316. doi: 10.3390/ijms26115316 (PMC12155368; doi:10.3390/ijms26115316)
Supplement: Supplementary file 1 [file ijms-26-05316-s001.zip]

Archive with 1 entries (1 files):
- ijms-3568754-supplementary.pdf
